# Supplementary material for: Stability of clinical prediction models developed using statistical or machine learning methods
Source: Biom J. 2023 Jul 19;65(8):2200302. doi: 10.1002/bimj.202200302 (PMC10952221; doi:10.1002/bimj.202200302)
Supplement: Supplementary file 2 — Supporting Information [file BIMJ-65-0-s001.zip]

Archive with 18 entries (18 files):
- Figure_2_code.R
- __MACOSX/._Figure_2_code.R
- Figure_3_code.R
- __MACOSX/._Figure_3_code.R
- Figure_4_code.R
- __MACOSX/._Figure_4_code.R
- gusto_frank.dta
- __MACOSX/._gusto_frank.dta
- Stata Code for examples and figures of Section 4_1.do
- __MACOSX/._Stata Code for examples and figures of Section 4_1.do
- Stata Code for examples and figures of Section 4_2.do
- __MACOSX/._Stata Code for examples and figures of Section 4_2.do
- Stata Code for examples and figures of Section 4_3.do
- __MACOSX/._Stata Code for examples and figures of Section 4_3.do
- Stata Code for examples and figures of Section 4_4.do
- __MACOSX/._Stata Code for examples and figures of Section 4_4.do
- Stata Code for sims & figures of Section 2_2.do
- __MACOSX/._Stata Code for sims & figures of Section 2_2.do
