# Supplementary material for: Stability of clinical prediction models developed using statistical or machine learning methods
Source: Biom J. 2023 Jul 19;65(8):2200302. doi: 10.1002/bimj.202200302 (PMC10952221; doi:10.1002/bimj.202200302)
Supplement: Supplementary file 2 — Supporting Information [file BIMJ-65-0-s001.zip › Stata Code for examples and figures of Section 4_1.do]

clear all
*Set working directory

cd "/Users/rileyrd/Documents/REVAMP data/"

set maxvar 5000

* Load dataset 
* The GUSTO dataset is freely available 
* Install in R by typing: load(url('https://hbiostat.org/data/gusto.rda'))
* Then transfer to your working directory 
* Please acknowledge Duke Clinical Research Institute when using this data
use "gusto_frank", clear

*** Example using all the data (40830 patients, 2851 events)
*** if wanting to check for a small dataset of 300 patients, see not at end of this code

* Focus on the instability of an unpenalised logistic regression model forcing
* in 7 predictors. Other examples (eg LASSO) follow in the same way, except 
* the user must fit the LASSO model instead

* keep the outcome (day30) and the 7 predictors of interest
keep day30 htn sex age  hyp hrt pmi ste

* develop the original prediction model that we want to examine the stability of 
* - here we focus on unpenalised logistic regression but users can change 
* to another method such as LASSO as desired
  logistic day30 htn sex age  hyp hrt pmi ste

* use the model to make predictions (estimated risks) for every individual 
* in the original development dataset
predict pr_original, pr
* save predictions and original data in a new dataset
save "logistic_bs_results", replace


* let's now consider say 500 bootstrap samples and in each develop a 
* new 'bootstrap model' using the same development approach as before

qui forvalues i=1/500 {
*  load the original sample data
use "gusto_frank", clear
* set the seed to be able to replicate
set seed 1234`i'
* take a bootstrap sample (random sample with replacement) of same size
bsample
* iteration indicator to help the user know the progress
nois _dots `i' 0
* fit a logistic regression to the bootstrap sample 
* - obviously change to LASSO or whatever method is of interest
* changed max iterations from 300 to 500 to improve model convergence rate
logistic day30 htn sex age hyp hrt pmi ste, iterate(500)
use "logistic_bs_results", replace
* predict probabilities from the bootstrap model in the original sample
* alongside the original model predictions
* bootstrap model 1 predictions are pr1, model 2 is pr2, and so forth
predict pr`i', pr
save "logistic_bs_results", replace 

}

** So now we have all the predictions from the original & bootstrap models 
* for every individual - now we can examine instability for various aspects


*** C-STATISTIC INSTABILITY ***
* generate a matrix to store the C-statistic estimates in
matrix results = J(500,1,.)
use "logistic_bs_results", replace
* check distribution of C-stats from bootstrap models applied in original sample
qui forvalues i=1/500 {
logistic day30 pr`i'
lroc, nograph
nois _dots `i' 0
* store C-statistic in the results matrix
matrix results[`i',1] = r(area)
}
* convert matrix to dataset
svmat results, names(cstat)
* plot histogram 
hist cstat


*** PREDICTION INSTABILITY ***
* Now for each individual, record the 2.5% and 97.5% points of predictions 
* across the bootstrap models
* need to first transpose to do this
use "logistic_bs_results", replace
order *, sequential
egen lower = rowpctile(pr1-pr500), p(2.5)
egen upper = rowpctile(pr1-pr500), p(97.5)
* let us plot say 200 of the predictions for each individual against their original value, and include a smoothed 95% interval
* START
local plots 
forvalues rep = 1/200 {	
	local plots `plots'  (scatter pr`rep' pr_original, sort jitter(3) msize(vtiny) mcol(gray)) 
	nois _dots `rep' 0
}
twoway `plots' (lowess upper pr_original, sort lcol(black) lpattern(dash) bwidth(0.2)) ///
(lowess lower pr_original, sort lcol(black) lpattern(dash) bwidth(0.2)) ///
|| function y = x, clpat(solid) clcol(black) legend(off) ///
xtitle(estimated risk from developed model) ytitle(estimated risk from bootstrap models) ///
aspect(1) graphregion(fcolor(white))
* END


*** MEAN ABSOLUTE PREDICTION ERROR (MAPE) ***
* now work out absolute prediction 'error'  
use "logistic_bs_results", replace
qui forvalues i=1/500 {
	gen error_bs`i' = pr`i' - pr_original
	gen abs_error_bs`i' = abs(error_bs`i')
}
* now work out the mean (MAPE) 
* need to order the variables sequentially by name, to avoid rowmean issues
order *, sequential
egen MAPE = rowmean(abs_error_bs1-abs_error_bs500)
summ MAPE, detail
* let's plot MAPE over the individuals
twoway (scatter MAPE pr_original, sort jitter(3) msize(tiny) mcol(gray)), ytitle(MAPE) xtitle(estimated risk from developed model) aspect(1) graphregion(fcolor(white)) xlabel(0 0.2 0.4 0.6 0.8 1) ylabel(0 0.05 0.1 0.15 0.2)


*** CLASSIFICATION INSTABILITY ***
* examine the change in classifications based on a chosen risk threshold
use "logistic_bs_results", replace
order *, sequential
qui forvalues i=1/500 {
	gen pr`i'_change = 0
	* assuming a risk threshold of >= 0.1 is relevant for defining 'high' risk
	replace pr`i'_change = 1 if pr`i' >= 0.100 & pr_orig < 0.100
	replace pr`i'_change = 1 if pr`i' < 0.100 & pr_orig >= 0.100
} 
egen pr_change = rowmean(pr1_change - pr500_change)
* plot the probability of changing classification against original prediction
twoway (scatter pr_change pr_original, sort jitter(3) msize(tiny) mcol(gray)), ytitle( classification instability index)  xtitle(estimated risk from developed model) aspect(1) graphregion(fcolor(white)) xlabel(0 0.2 0.4 0.6 0.8 1) ylabel(0 0.2 0.4 0.6 0.8 1)


*** CALIBRATION INSTABILITY ***
* plot calibration curves of bootstrap models in the original data
* Run the following all in one go from START to END
 * START *
 	use "logistic_bs_results", replace
	* generate a non-parametric smoothed curve and save results
	* this is for the original model 
		running day30 pr_original , generate(Yloop_original) nograph
		  * generate an id just to make sure we can merge datasets later
		  gen id =_n
	save "results", replace
	* now do the same for the boostrap models, say for 200 for presentation ease 
	qui forvalues i = 1/200 {
		use "logistic_bs_results", replace
		keep day30 pr_original pr`i' 	
* iteration indicator so user can see progress
	nois _dots `i' 0
		 running day30 pr`i'  , generate(Yloop`i') nograph
		 gen id =_n
	save "results`i'", replace
	}
	* merge the results for each calibration curve
	use "results", replace
	qui forvalues i = 1/200 { 
	merge 1:1 id using results`i'
	drop _merge
	replace Yloop`i' = 1 if Yloop`i' > 1
	replace Yloop`i' = 0 if Yloop`i' < 0
	replace Yloop_original = 0 if Yloop_original < 0
	replace Yloop_original = 1 if Yloop_original > 1
	save "results", replace
	* iteration indicator
	nois _dots `i' 0
	}
* final graph pulling all from loop together into one (run from START to END)
*START
use "results", replace
local plots 
forvalues rep = 1/200 {	
	local plots `plots'  (lowess Yloop`rep' pr`rep', sort bwidth(0.02) msymbol(i) lpattern(solid) lcol(gray)) 
	nois _dots `rep' 0
}
twoway `plots' function y=x, range(0 1) lp(solid) lcolor(black)  ///
	, xtitle("estimated risk of original (dash) and bootstrap (solid) models", size(medsmall)) ytitle("observed risk in original datatset", ///
	size(medsmall)) xlabel(0(.2)1) ylabel(0(0.2)1) ///
	aspect(1) yscale(range(0 1)) xscale(range(0 1)) title("") ///
	graphregion(color(white)) legend(off)
*END
	

*** NET BENEFIT AND DECISION CURVE INSTABILITY ***
* Net benefit analysis - plot 200 decision curves for bootstrap models 
* as applied in original data - run from START to END *
 	use "logistic_bs_results", replace
	* original model decision curve, fit and save results
		dca day30 pr_original , saving(dca_original, replace) nograph
		 use dca_original, replace
		 gen id =_n
	save "dca_original", replace
	* repeat for bootstrap models
	qui forvalues i = 1/200 {
		use "logistic_bs_results", replace
		keep day30 pr_original pr`i'
 * iteration indicator
	nois _dots `i' 0
		* generate the decision curve & save values
	dca day30 pr`i' , saving(dca`i', replace) nograph
	 		use dca`i', replace
	 gen id =_n
	save "dca`i'", replace
	}
	* merge all the results into one dataset
	use "dca_original", replace
	qui forvalues i = 1/200 { 
	merge 1:1 threshold using dca`i'
	drop _merge
	save "dca_original", replace
	* iteration indicator
	nois _dots `i' 0
	}
* final graph pulling all from loop together into one
*START
use "dca_original", replace
local plots 
forvalues rep = 1/200 {	
	local plots `plots'  (lowess pr`rep' threshold, sort msymbol(i) lpattern(solid) lcol(gray)) 
	nois _dots `rep' 0
}
twoway `plots'  ///
	(lowess pr_original threshold , sort  lpattern(dash) lcol(black)) ///
  || ///
	 function y=0, range(0 1) lp(solid) lcolor(black)  ///
	, xtitle("risk threshold", size(medsmall)) ytitle("net benefit of original (dash) and bootstrap (grey) models", ///
	size(small)) xlabel(0(.2)1) ylabel(-0.025(0.025)0.05) ///
	aspect(1) yscale(range(-0.025 0.05)) xscale(range(0 1)) title("") ///
	graphregion(color(white)) legend(off)
*END


**** SMALL DATASET ***

*** If wanting to check for a small dataset of 300 patients and 21 events, so EPP of 3
*** then rather generate and use the gusto_frank_small dataset below (instead of gusto_frank) -
*** that is replace "gusto_frank" with "gusto_frank_small" in the code above, after generating it from below

use "gusto_frank", clear
* this seed ensures R2 CS of close to 0.08
set seed 123459
gen random = runiform(0,1)
sort day30 random
* force 300 patients and the correct outcome proportion
drop if day30 ==0 & _n>279
drop if day30 == 1 & _n>300
logistic day30 htn sex age  hyp hrt pmi ste
*fitstat

predict pr_original, pr
save "gusto_frank_small", replace
