# Supplementary material for: Stability of clinical prediction models developed using statistical or machine learning methods
Source: Biom J. 2023 Jul 19;65(8):2200302. doi: 10.1002/bimj.202200302 (PMC10952221; doi:10.1002/bimj.202200302)
Supplement: Supplementary file 2 — Supporting Information [file BIMJ-65-0-s001.zip › Stata Code for examples and figures of Section 4_3.do]

clear all
*Set working directory

cd "/Users/rileyrd/Documents/REVAMP data/"

set maxvar 5000

* Load dataset 
* The GUSTO dataset is freely available 
* Install in R by typing: load(url('https://hbiostat.org/data/gusto.rda'))
* Then transfer to your working directory 
* Please acknowledge Duke Clinical Research Institute when using this data
use "gusto_frank", clear

*** here we examine the stability of a lasso logistic regression model using 752 patients with 7 predictors 
*** this reflects a minimum sample size situation as defined by the Riley et al sample size criteria

* first randomly create the 752 patients from the original dataset, maintaining the same outcome proportion
set seed 123456789
gen random = runiform(0,1)
sort day30 random
* force 752 patients and the correct outcome proportion
drop if day30 ==0 & _n>699
drop if day30 == 1 & _n>752

save "gusto_frank_minimum", replace


* keep the outcome (day30) and the 7 predictors of interest
keep day30 htn sex age  hyp hrt pmi ste 

* develop the original prediction model that we want to examine the stability of 
* - here we focus on LASSO 
lasso logit day30 htn sex age  hyp hrt pmi ste , 
* make predictions 
* save predictions and original data in a new dataset
predict pr_original, pr
save "bs_results_minimum_lasso", replace


* let's now consider say 500 bootstrap samples and in each develop a 
* new 'bootstrap model' using the same development approach as before

qui forvalues i=1/500 {
*  load the original sample data
use "gusto_frank_minimum", clear
* set the seed to be able to replicate
set seed 1234`i'
* take a bootstrap sample (random sample with replacement) of same size
bsample
* iteration indicator to help the user know the progress
nois _dots `i' 0
* fit a lasso model to the bootstrap sample 
lasso logit day30 htn sex age hyp hrt pmi ste, iterate(500)
use "bs_results_minimum_lasso", replace
* predict probabilities from the bootstrap model in the original sample
* alongside the original model predictions
* bootstrap model 1 predictions are pr1, model 2 is pr2, and so forth
predict pr`i', pr
save "bs_results_minimum_lasso", replace 

}

** So now we have all the predictions from the original & bootstrap models 
* for every individual - now we can examine instability for various aspects


*** C-STATISTIC INSTABILITY ***
* generate a matrix to store the C-statistic estimates in
matrix results = J(500,1,.)
use "bs_results_minimum_lasso", replace
* check distribution of C-stats from bootstrap models applied in original sample
qui forvalues i=1/500 {
logistic day30 pr`i'
lroc, nograph
nois _dots `i' 0
* store C-statistic in the results matrix
matrix results[`i',1] = r(area)
}
* convert matrix to dataset
svmat results, names(cstat)
* plot histogram 
hist cstat


*** PREDICTION INSTABILITY ***
* Now for each individual, record the 2.5% and 97.5% points of predictions 
* across the bootstrap models
* need to first transpose to do this
use "bs_results_minimum_lasso", replace
order *, sequential
egen lower = rowpctile(pr1-pr500), p(2.5)
egen upper = rowpctile(pr1-pr500), p(97.5)
* let us plot say 200 of the predictions for each individual against their original value, and include a smoothed 95% interval
* START
local plots 
forvalues rep = 1/200 {	
	local plots `plots'  (scatter pr`rep' pr_original, sort jitter(3) msize(vtiny) mcol(gray)) 
	nois _dots `rep' 0
}
twoway `plots' (lowess upper pr_original, sort lcol(black) lpattern(dash) bwidth(0.2)) ///
(lowess lower pr_original, sort lcol(black) lpattern(dash) bwidth(0.2)) ///
|| function y = x, clpat(solid) clcol(black) legend(off) ///
xtitle(estimated risk from developed model) ytitle(estimated risk from bootstrap models) ///
aspect(1) graphregion(fcolor(white))
* END


*** MEAN ABSOLUTE PREDICTION ERROR (MAPE) ***
* now work out absolute prediction 'error'  
use "bs_results_minimum_lasso", replace
qui forvalues i=1/500 {
	gen error_bs`i' = pr`i' - pr_original
	gen abs_error_bs`i' = abs(error_bs`i')
}
* now work out the mean (MAPE) 
* need to order the variables sequentially by name, to avoid rowmean issues
order *, sequential
egen MAPE = rowmean(abs_error_bs1-abs_error_bs500)
summ MAPE, detail
* let's plot MAPE over the individuals
twoway (scatter MAPE pr_original, sort jitter(3) msize(tiny) mcol(gray)), ytitle(MAPE) xtitle(estimated risk from developed model) aspect(1) graphregion(fcolor(white)) xlabel(0 0.2 0.4 0.6 0.8 1) ylabel(0 0.05 0.1 0.15 0.2)


*** CLASSIFICATION INSTABILITY ***
* examine the change in classifications based on a chosen risk threshold
use "bs_results_minimum_lasso", replace
order *, sequential
qui forvalues i=1/500 {
	gen pr`i'_change = 0
	* assuming a risk threshold of >= 0.1 is relevant for defining 'high' risk
	replace pr`i'_change = 1 if pr`i' >= 0.100 & pr_orig < 0.100
	replace pr`i'_change = 1 if pr`i' < 0.100 & pr_orig >= 0.100
} 
egen pr_change = rowmean(pr1_change - pr500_change)
* plot the probability of changing classification against original prediction
twoway (scatter pr_change pr_original, sort jitter(3) msize(tiny) mcol(gray)), ytitle( classification instability index)  xtitle(estimated risk from developed model) aspect(1) graphregion(fcolor(white)) xlabel(0 0.2 0.4 0.6 0.8 1) ylabel(0 0.2 0.4 0.6 0.8 1)


*** CALIBRATION INSTABILITY ***
* plot calibration curves of bootstrap models in the original data
* Run the following all in one go from START to END
 * START *
 	use "bs_results_minimum_lasso", replace
	* generate a non-parametric smoothed curve and save results
	* this is for the original model 
		running day30 pr_original , generate(Yloop_original) nograph
		  * generate an id just to make sure we can merge datasets later
		  gen id =_n
	save "results", replace
	* now do the same for the boostrap models, say for 200 for presentation ease 
	qui forvalues i = 1/200 {
		use "bs_results_minimum_lasso", replace
		keep day30 pr_original pr`i' 	
* iteration indicator so user can see progress
	nois _dots `i' 0
		 running day30 pr`i'  , generate(Yloop`i') nograph
		 gen id =_n
	save "results`i'", replace
	}
	* merge the results for each calibration curve
	use "results", replace
	qui forvalues i = 1/200 { 
	merge 1:1 id using results`i'
	drop _merge
	replace Yloop`i' = 1 if Yloop`i' > 1
	replace Yloop`i' = 0 if Yloop`i' < 0
	replace Yloop_original = 0 if Yloop_original < 0
	replace Yloop_original = 1 if Yloop_original > 1
	save "results", replace
	* iteration indicator
	nois _dots `i' 0
	}
* final graph pulling all from loop together into one (run from START to END)
*START
use "results", replace
local plots 
forvalues rep = 1/200 {	
	local plots `plots'  (lowess Yloop`rep' pr`rep', sort bwidth(0.02) msymbol(i) lpattern(solid) lcol(gray)) 
	nois _dots `rep' 0
}
twoway `plots' function y=x, range(0 1) lp(solid) lcolor(black)  ///
	, xtitle("estimated risk of original (dash) and bootstrap (solid) models", size(medsmall)) ytitle("observed risk in original datatset", ///
	size(medsmall)) xlabel(0(.2)1) ylabel(0(0.2)1) ///
	aspect(1) yscale(range(0 1)) xscale(range(0 1)) title("") ///
	graphregion(color(white)) legend(off)
*END
	

*** NET BENEFIT AND DECISION CURVE INSTABILITY ***
* Net benefit analysis - plot 200 decision curves for bootstrap models 
* as applied in original data - run from START to END *
 	use "bs_results_minimum_lasso", replace
	* original model decision curve, fit and save results
		dca day30 pr_original , saving(dca_original, replace) nograph
		 use dca_original, replace
		 gen id =_n
	save "dca_original", replace
	* repeat for bootstrap models
	qui forvalues i = 1/200 {
		use "bs_results_minimum_lasso", replace
		keep day30 pr_original pr`i'
 * iteration indicator
	nois _dots `i' 0
		* generate the decision curve & save values
	dca day30 pr`i' , saving(dca`i', replace) nograph
	 		use dca`i', replace
	 gen id =_n
	save "dca`i'", replace
	}
	* merge all the results into one dataset
	use "dca_original", replace
	qui forvalues i = 1/200 { 
	merge 1:1 threshold using dca`i'
	drop _merge
	save "dca_original", replace
	* iteration indicator
	nois _dots `i' 0
	}
* final graph pulling all from loop together into one
*START
use "dca_original", replace
local plots 
forvalues rep = 1/200 {	
	local plots `plots'  (lowess pr`rep' threshold, sort msymbol(i) lpattern(solid) lcol(gray)) 
	nois _dots `rep' 0
}
twoway `plots'  ///
	(lowess pr_original threshold , sort  lpattern(dash) lcol(black)) ///
  || ///
	 function y=0, range(0 1) lp(solid) lcolor(black)  ///
	, xtitle("risk threshold", size(medsmall)) ytitle("net benefit of original (dash) and bootstrap (grey) models", ///
	size(small)) xlabel(0(.2)1) ylabel(-0.025(0.025)0.05) ///
	aspect(1) yscale(range(-0.025 0.05)) xscale(range(0 1)) title("") ///
	graphregion(color(white)) legend(off)
*END


************
************
*************
************* REPEAT BUT RATHER USE A STANDARD LOGISTIC REGRESSION FOLLOWED BY UNIFORM SHRINKAGE **********

*Set working directory

clear all
cd "/Users/rileyrd/Documents/REVAMP data/"

set maxvar 5000

use "gusto_frank", clear
set seed 123456789
gen random = runiform(0,1)
sort day30 random
* force 752 patients and the correct outcome proportion
drop if day30 ==0 & _n>699
drop if day30 == 1 & _n>752
logistic day30 htn sex age  hyp hrt pmi ste
*fitstat
* Store the constant/intercept term to update later post shrinkage
global orig_cons = _b[_cons]

* Store the heuristic shrinkage value to apply next
global h_shrink = (e(chi2) - e(df_m)) / e(chi2)

/* Therefore our final model should be revised by multiplying the Betas by
	this shrinkage value.
 However the LP of a logistic model includes the constant/intercept term
 Which must be re-estimated post shrinkage of the betas.
 
 Therefore we must first remove this element from the LP variable and
 then multiply the betas (lp) by the shrinkage factor */
predict lp, xb 
gen lp_nocons = lp - $orig_cons
gen heuristic_lp_nocons = lp_nocons*$h_shrink	

/* Now to re-estimate a new intercept value allowing for the shrunken betas
 we fit a logistic model with the shrunken lp set as an offset to 'fix' these
 shrunken beta coefficients 
 
 we then add this additional intercept term to the linear predictor to obtain
 our final shrunken model LP */
logistic day30, offset(heuristic_lp_nocons) coef
global new_cons = _b[_cons]

gen heuristic_lp = heuristic_lp_nocons + $new_cons
* predict
gen pr_original = exp(heuristic_lp)/(1+exp(heuristic_lp))
save "gusto_frank_minimum_uniform", replace
save "uniform_bs_results_riley", replace

logistic day30 pr_original
lroc, nograph

* do the bootstrap of 500 models
matrix results = J(500,1,.)
qui forvalues i=1/500 {
*  load the original sample data
use "gusto_frank_minimum_uniform", clear
set seed 1234`i'
bsample
* iteration indicator
nois _dots `i' 0
* changed max iterations from 300 to 500 as otherwise some don't converge
logistic day30 htn sex age hyp hrt pmi ste, iterate(500)
global orig_cons`i' = _b[_cons]

* Store the heuristic shrinkage value to apply next
global h_shrink`i' = (e(chi2) - e(df_m)) / e(chi2)

/* apply shrinkage to the lp, but use the original data*/
use "uniform_bs_results_riley", clear
predict lp`i', xb 
gen lp_nocons`i' = lp`i' - $orig_cons`i'
gen heuristic_lp_nocons`i' = lp_nocons`i'*$h_shrink`i'	
save "uniform_bs_results_riley", replace
* need to re-estimate intercept in the original bootstrap sample */
set seed 1234`i'
bsample
logistic day30, offset(heuristic_lp_nocons`i') coef
global new_cons`i' = _b[_cons]
* generate new lp and predictions in original data
use "uniform_bs_results_riley", replace
gen heuristic_lp`i' = heuristic_lp_nocons`i' + $new_cons`i'
* predict
gen pr`i' = exp(heuristic_lp`i')/(1+exp(heuristic_lp`i'))
save "uniform_bs_results_riley", replace

* calculate the apparent C-statistic in each bootstrap sample
logistic day30 pr`i'
lroc, nograph
matrix results[`i',1] = r(area)

}
** So now we have all the predictions from the original & bootstrap models 
* for every individual - now we can examine instability for various aspects


*** C-STATISTIC INSTABILITY ***
* generate a matrix to store the C-statistic estimates in
matrix results = J(500,1,.)
use "uniform_bs_results_riley", replace
* check distribution of C-stats from bootstrap models applied in original sample
qui forvalues i=1/500 {
logistic day30 pr`i'
lroc, nograph
nois _dots `i' 0
* store C-statistic in the results matrix
matrix results[`i',1] = r(area)
}
* convert matrix to dataset
svmat results, names(cstat)
* plot histogram 
hist cstat


*** PREDICTION INSTABILITY ***
* Now for each individual, record the 2.5% and 97.5% points of predictions 
* across the bootstrap models
* need to first transpose to do this
use "uniform_bs_results_riley", replace
order *, sequential
egen lower = rowpctile(pr1-pr500), p(2.5)
egen upper = rowpctile(pr1-pr500), p(97.5)
* let us plot say 200 of the predictions for each individual against their original value, and include a smoothed 95% interval
* START
local plots 
forvalues rep = 1/200 {	
	local plots `plots'  (scatter pr`rep' pr_original, sort jitter(3) msize(vtiny) mcol(gray)) 
	nois _dots `rep' 0
}
twoway `plots' (lowess upper pr_original, sort lcol(black) lpattern(dash) bwidth(0.2)) ///
(lowess lower pr_original, sort lcol(black) lpattern(dash) bwidth(0.2)) ///
|| function y = x, clpat(solid) clcol(black) legend(off) ///
xtitle(estimated risk from developed model) ytitle(estimated risk from bootstrap models) ///
aspect(1) graphregion(fcolor(white))
* END


*** MEAN ABSOLUTE PREDICTION ERROR (MAPE) ***
* now work out absolute prediction 'error'  
use "uniform_bs_results_riley", replace
qui forvalues i=1/500 {
	gen error_bs`i' = pr`i' - pr_original
	gen abs_error_bs`i' = abs(error_bs`i')
}
* now work out the mean (MAPE) 
* need to order the variables sequentially by name, to avoid rowmean issues
order *, sequential
egen MAPE = rowmean(abs_error_bs1-abs_error_bs500)
summ MAPE, detail
* let's plot MAPE over the individuals
twoway (scatter MAPE pr_original, sort jitter(3) msize(tiny) mcol(gray)), ytitle(MAPE) xtitle(estimated risk from developed model) aspect(1) graphregion(fcolor(white)) xlabel(0 0.2 0.4 0.6 0.8 1) ylabel(0 0.05 0.1 0.15 0.2)


*** CLASSIFICATION INSTABILITY ***
* examine the change in classifications based on a chosen risk threshold
use "uniform_bs_results_riley", replace
order *, sequential
qui forvalues i=1/500 {
	gen pr`i'_change = 0
	* assuming a risk threshold of >= 0.1 is relevant for defining 'high' risk
	replace pr`i'_change = 1 if pr`i' >= 0.100 & pr_orig < 0.100
	replace pr`i'_change = 1 if pr`i' < 0.100 & pr_orig >= 0.100
} 
egen pr_change = rowmean(pr1_change - pr500_change)
* plot the probability of changing classification against original prediction
twoway (scatter pr_change pr_original, sort jitter(3) msize(tiny) mcol(gray)), ytitle( classification instability index)  xtitle(estimated risk from developed model) aspect(1) graphregion(fcolor(white)) xlabel(0 0.2 0.4 0.6 0.8 1) ylabel(0 0.2 0.4 0.6 0.8 1)


*** CALIBRATION INSTABILITY ***
* plot calibration curves of bootstrap models in the original data
* Run the following all in one go from START to END
 * START *
 	use "uniform_bs_results_riley", replace
	* generate a non-parametric smoothed curve and save results
	* this is for the original model 
		running day30 pr_original , generate(Yloop_original) nograph
		  * generate an id just to make sure we can merge datasets later
		  gen id =_n
	save "results", replace
	* now do the same for the boostrap models, say for 200 for presentation ease 
	qui forvalues i = 1/200 {
		use "uniform_bs_results_riley", replace
		keep day30 pr_original pr`i' 	
* iteration indicator so user can see progress
	nois _dots `i' 0
		 running day30 pr`i'  , generate(Yloop`i') nograph
		 gen id =_n
	save "results`i'", replace
	}
	* merge the results for each calibration curve
	use "results", replace
	qui forvalues i = 1/200 { 
	merge 1:1 id using results`i'
	drop _merge
	replace Yloop`i' = 1 if Yloop`i' > 1
	replace Yloop`i' = 0 if Yloop`i' < 0
	replace Yloop_original = 0 if Yloop_original < 0
	replace Yloop_original = 1 if Yloop_original > 1
	save "results", replace
	* iteration indicator
	nois _dots `i' 0
	}
* final graph pulling all from loop together into one (run from START to END)
*START
use "results", replace
local plots 
forvalues rep = 1/200 {	
	local plots `plots'  (lowess Yloop`rep' pr`rep', sort bwidth(0.02) msymbol(i) lpattern(solid) lcol(gray)) 
	nois _dots `rep' 0
}
twoway `plots' function y=x, range(0 1) lp(solid) lcolor(black)  ///
	, xtitle("estimated risk of original (dash) and bootstrap (solid) models", size(medsmall)) ytitle("observed risk in original datatset", ///
	size(medsmall)) xlabel(0(.2)1) ylabel(0(0.2)1) ///
	aspect(1) yscale(range(0 1)) xscale(range(0 1)) title("") ///
	graphregion(color(white)) legend(off)
*END
	

*** NET BENEFIT AND DECISION CURVE INSTABILITY ***
* Net benefit analysis - plot 200 decision curves for bootstrap models 
* as applied in original data - run from START to END *
 	use "uniform_bs_results_riley", replace
	* original model decision curve, fit and save results
		dca day30 pr_original , saving(dca_original, replace) nograph
		 use dca_original, replace
		 gen id =_n
	save "dca_original", replace
	* repeat for bootstrap models
	qui forvalues i = 1/200 {
		use "bs_results_minimum_lasso", replace
		keep day30 pr_original pr`i'
 * iteration indicator
	nois _dots `i' 0
		* generate the decision curve & save values
	dca day30 pr`i' , saving(dca`i', replace) nograph
	 		use dca`i', replace
	 gen id =_n
	save "dca`i'", replace
	}
	* merge all the results into one dataset
	use "dca_original", replace
	qui forvalues i = 1/200 { 
	merge 1:1 threshold using dca`i'
	drop _merge
	save "dca_original", replace
	* iteration indicator
	nois _dots `i' 0
	}
* final graph pulling all from loop together into one
*START
use "dca_original", replace
local plots 
forvalues rep = 1/200 {	
	local plots `plots'  (lowess pr`rep' threshold, sort msymbol(i) lpattern(solid) lcol(gray)) 
	nois _dots `rep' 0
}
twoway `plots'  ///
	(lowess pr_original threshold , sort  lpattern(dash) lcol(black)) ///
  || ///
	 function y=0, range(0 1) lp(solid) lcolor(black)  ///
	, xtitle("risk threshold", size(medsmall)) ytitle("net benefit of original (dash) and bootstrap (grey) models", ///
	size(small)) xlabel(0(.2)1) ylabel(-0.025(0.025)0.05) ///
	aspect(1) yscale(range(-0.025 0.05)) xscale(range(0 1)) title("") ///
	graphregion(color(white)) legend(off)
*END
