# Supplementary material for: Stability of clinical prediction models developed using statistical or machine learning methods
Source: Biom J. 2023 Jul 19;65(8):2200302. doi: 10.1002/bimj.202200302 (PMC10952221; doi:10.1002/bimj.202200302)
Supplement: Supplementary file 2 — Supporting Information [file BIMJ-65-0-s001.zip › Stata Code for examples and figures of Section 4_4.do]

clear all
*Set working directory

cd "/Users/rileyrd/Documents/REVAMP data/"

set maxvar 5000

* Load dataset 
* The GUSTO dataset is freely available 
* Install in R by typing: load(url('https://hbiostat.org/data/gusto.rda'))
* Then transfer to your working directory 
* Please acknowledge Duke Clinical Research Institute when using this data
use "gusto_frank", clear

*** here we examine the stability of a random forest model using 752 patients with 7 predictors 
*** this reflects a minimum sample size situation as defined by the Riley et al sample size criteria

* first randomly create the 752 patients from the original dataset, maintaining the same outcome proportion

* this seed ensures R2 CS of close to 0.08
set seed 123456789
gen random = runiform(0,1)
sort day30 random
* force 752 patients and the correct outcome proportion
drop if day30 ==0 & _n>699
drop if day30 == 1 & _n>752

* fit the random forest model
* iterations(100) = 100 trees;  type(class) indicates it is a classification problem
* type(class) indicates it is a binary outcome problem 
rforest day30 htn sex age  hyp hrt pmi ste, type(class) iterations(100) depth(3)

* the following predicts risks for each class
predict pr_noevent pr_original, pr
save "gusto_frank_minimum", replace
save "rf_bs_results_riley", replace


matrix results = J(500,1,.)
qui forvalues i=1/500 {
*  load the original sample data
use "gusto_frank_minimum", clear
set seed 1234`i'
bsample
* iteration indicator
nois _dots `i' 0
rforest day30 htn sex age  hyp hrt pmi ste, type(class) iterations(100) depth(3)
* rforest day30 htn sex age  hyp hrt pmi ste, type(class) iterations(100) 
use "rf_bs_results_riley", replace
* predict probabilities from the bootstrap model in the original sample
predict pr_noevent`i' pr`i', pr
save "rf_bs_results_riley", replace

* calculate the apparent C-statistic in each bootstrap sample
logistic day30 pr`i'
lroc, nograph
matrix results[`i',1] = r(area)

}

** So now we have all the predictions from the original & bootstrap models 
* for every individual - now we can examine instability for various aspects


*** C-STATISTIC INSTABILITY ***
* generate a matrix to store the C-statistic estimates in
matrix results = J(500,1,.)
use "rf_bs_results_riley", replace
* check distribution of C-stats from bootstrap models applied in original sample
qui forvalues i=1/500 {
logistic day30 pr`i'
lroc, nograph
nois _dots `i' 0
* store C-statistic in the results matrix
matrix results[`i',1] = r(area)
}
* convert matrix to dataset
svmat results, names(cstat)
* plot histogram 
hist cstat


*** PREDICTION INSTABILITY ***
* Now for each individual, record the 2.5% and 97.5% points of predictions 
* across the bootstrap models
* need to first transpose to do this
use "rf_bs_results_riley", replace
order *, sequential
egen lower = rowpctile(pr1-pr500), p(2.5)
egen upper = rowpctile(pr1-pr500), p(97.5)
* let us plot say 200 of the predictions for each individual against their original value, and include a smoothed 95% interval
* START
local plots 
forvalues rep = 1/200 {	
	local plots `plots'  (scatter pr`rep' pr_original, sort jitter(3) msize(vtiny) mcol(gray)) 
	nois _dots `rep' 0
}
twoway `plots' (lowess upper pr_original, sort lcol(black) lpattern(dash) bwidth(0.2)) ///
(lowess lower pr_original, sort lcol(black) lpattern(dash) bwidth(0.2)) ///
|| function y = x, clpat(solid) clcol(black) legend(off) ///
xtitle(estimated risk from developed model) ytitle(estimated risk from bootstrap models) ///
aspect(1) graphregion(fcolor(white))
* END


*** MEAN ABSOLUTE PREDICTION ERROR (MAPE) ***
* now work out absolute prediction 'error'  
use "rf_bs_results_riley", replace
qui forvalues i=1/500 {
	gen error_bs`i' = pr`i' - pr_original
	gen abs_error_bs`i' = abs(error_bs`i')
}
* now work out the mean (MAPE) 
* need to order the variables sequentially by name, to avoid rowmean issues
order *, sequential
egen MAPE = rowmean(abs_error_bs1-abs_error_bs500)
summ MAPE, detail
* let's plot MAPE over the individuals
twoway (scatter MAPE pr_original, sort jitter(3) msize(tiny) mcol(gray)), ytitle(MAPE) xtitle(estimated risk from developed model) aspect(1) graphregion(fcolor(white)) xlabel(0 0.2 0.4 0.6 0.8 1) ylabel(0 0.05 0.1 0.15 0.2)


*** CLASSIFICATION INSTABILITY ***
* examine the change in classifications based on a chosen risk threshold
use "rf_bs_results_riley", replace
order *, sequential
qui forvalues i=1/500 {
	gen pr`i'_change = 0
	* assuming a risk threshold of >= 0.1 is relevant for defining 'high' risk
	replace pr`i'_change = 1 if pr`i' >= 0.100 & pr_orig < 0.100
	replace pr`i'_change = 1 if pr`i' < 0.100 & pr_orig >= 0.100
} 
egen pr_change = rowmean(pr1_change - pr500_change)
* plot the probability of changing classification against original prediction
twoway (scatter pr_change pr_original, sort jitter(3) msize(tiny) mcol(gray)), ytitle( classification instability index)  xtitle(estimated risk from developed model) aspect(1) graphregion(fcolor(white)) xlabel(0 0.2 0.4 0.6 0.8 1) ylabel(0 0.2 0.4 0.6 0.8 1)


*** CALIBRATION INSTABILITY ***
* plot calibration curves of bootstrap models in the original data
* Run the following all in one go from START to END
 * START *
 	use "rf_bs_results_riley", replace
	* generate a non-parametric smoothed curve and save results
	* this is for the original model 
		running day30 pr_original , generate(Yloop_original) nograph
		  * generate an id just to make sure we can merge datasets later
		  gen id =_n
	save "results", replace
	* now do the same for the boostrap models, say for 200 for presentation ease 
	qui forvalues i = 1/200 {
		use "rf_bs_results_riley", replace
		keep day30 pr_original pr`i' 	
* iteration indicator so user can see progress
	nois _dots `i' 0
		 running day30 pr`i'  , generate(Yloop`i') nograph
		 gen id =_n
	save "results`i'", replace
	}
	* merge the results for each calibration curve
	use "results", replace
	qui forvalues i = 1/200 { 
	merge 1:1 id using results`i'
	drop _merge
	replace Yloop`i' = 1 if Yloop`i' > 1
	replace Yloop`i' = 0 if Yloop`i' < 0
	replace Yloop_original = 0 if Yloop_original < 0
	replace Yloop_original = 1 if Yloop_original > 1
	save "results", replace
	* iteration indicator
	nois _dots `i' 0
	}
* final graph pulling all from loop together into one (run from START to END)
*START
use "results", replace
local plots 
forvalues rep = 1/200 {	
	local plots `plots'  (lowess Yloop`rep' pr`rep', sort bwidth(0.02) msymbol(i) lpattern(solid) lcol(gray)) 
	nois _dots `rep' 0
}
twoway `plots' function y=x, range(0 1) lp(solid) lcolor(black)  ///
	, xtitle("estimated risk of original (dash) and bootstrap (solid) models", size(medsmall)) ytitle("observed risk in original datatset", ///
	size(medsmall)) xlabel(0(.2)1) ylabel(0(0.2)1) ///
	aspect(1) yscale(range(0 1)) xscale(range(0 1)) title("") ///
	graphregion(color(white)) legend(off)
*END
	

*** NET BENEFIT AND DECISION CURVE INSTABILITY ***
* Net benefit analysis - plot 200 decision curves for bootstrap models 
* as applied in original data - run from START to END *
 	use "rf_bs_results_riley", replace
	* original model decision curve, fit and save results
		dca day30 pr_original , saving(dca_original, replace) nograph
		 use dca_original, replace
		 gen id =_n
	save "dca_original", replace
	* repeat for bootstrap models
	qui forvalues i = 1/200 {
		use "rf_bs_results_riley", replace
		keep day30 pr_original pr`i'
 * iteration indicator
	nois _dots `i' 0
		* generate the decision curve & save values
	dca day30 pr`i' , saving(dca`i', replace) nograph
	 		use dca`i', replace
	 gen id =_n
	save "dca`i'", replace
	}
	* merge all the results into one dataset
	use "dca_original", replace
	qui forvalues i = 1/200 { 
	merge 1:1 threshold using dca`i'
	drop _merge
	save "dca_original", replace
	* iteration indicator
	nois _dots `i' 0
	}
* final graph pulling all from loop together into one
*START
use "dca_original", replace
local plots 
forvalues rep = 1/200 {	
	local plots `plots'  (lowess pr`rep' threshold, sort msymbol(i) lpattern(solid) lcol(gray)) 
	nois _dots `rep' 0
}
twoway `plots'  ///
	(lowess pr_original threshold , sort  lpattern(dash) lcol(black)) ///
  || ///
	 function y=0, range(0 1) lp(solid) lcolor(black)  ///
	, xtitle("risk threshold", size(medsmall)) ytitle("net benefit of original (dash) and bootstrap (grey) models", ///
	size(small)) xlabel(0(.2)1) ylabel(-0.025(0.025)0.05) ///
	aspect(1) yscale(range(-0.025 0.05)) xscale(range(0 1)) title("") ///
	graphregion(color(white)) legend(off)
*END


********************
********************
****** REPEAT BUT WITH PLATT SCALING AND DEVELOPMENT SIZE OF 452 and RECALIBRATION SIZE OF 300******
********************

use "gusto_frank", clear
* this seed ensures R2 CS of close to 0.08
set seed 123456789
gen random = runiform(0,1)
sort day30 random
* force 752 patients and the correct outcome proportion
drop if day30 ==0 & _n>699
drop if day30 == 1 & _n>752

* sort randomly again
gen random2 = runiform(0,1)
sort random2
* create a recalibration subsample and a development subsample
gen dev = 1 if _n<453
replace dev = 0 if _n>452
* iterations(100) = 500 trees;  type(class) indicates it is a classification problem
* not a continuous outcome (which uses type(reg))
rforest day30 htn sex age  hyp hrt pmi ste if dev == 1, type(class) iterations(100) depth(3)
*fitstat
* the following predicts risks for each class
predict pr_noevent pr_original, pr

* replace 0s with 0.00001 and 1s with 0.9999
replace pr_original = 0.00001 if pr_original == 0
replace pr_noevent = 0.99999 if pr_noevent == 1
replace pr_noevent = 0.00001 if pr_noevent == 0
replace pr_original = 0.99999 if pr_original == 1
gen logit_pr_noevent = logit(pr_noevent)
gen logit_pr_original = logit(pr_original)

logistic day30 logit_pr_original if dev == 0
predict p_platt, pr

logistic day30 p_platt if dev == 1
lroc, nograph

save "gusto_frank_minimum", replace
save "platt_bs_results_riley", replace

matrix results = J(500,1,.)


qui forvalues i=1/500 {
*  load the original sample data
use "gusto_frank_minimum", clear
set seed 1234`i'
bsample
gen random2`i' = runiform(0,1)
sort random2`i'
gen dev`i' = 1 if _n<453
replace dev`i' = 0 if _n>452

* iteration indicator
nois _dots `i' 0

rforest day30 htn sex age  hyp hrt pmi ste  if dev`i' == 1, type(class) iterations(100) depth(3)
* predict logit risk and store in the original data 

use "platt_bs_results_riley", replace
predict pr_noevent`i' pr_event`i', pr
* replace 0s with 0.00001 and 1s with 0.9999
replace pr_event`i' = 0.00001 if pr_event`i' == 0
replace pr_noevent`i' = 0.99999 if pr_noevent`i' == 1
replace pr_noevent`i' = 0.00001 if pr_noevent`i' == 0
replace pr_event`i' = 0.99999 if pr_event`i' == 1

gen logit_pr_noevent`i' = logit(pr_noevent`i')
gen logit_pr`i' = logit(pr_event`i')
save "platt_bs_results_riley", replace

* predict logit risk in the bsample
* then recalibrate using Platt in the bsample hold out set

* to predict in the bsample (as i can't find how to save the bsample) we need to 
* recreate it using the same seeds
use "gusto_frank_minimum", clear
set seed 1234`i'
bsample
gen random2`i' = runiform(0,1)
sort random2`i'
gen dev`i' = 1 if _n<453
replace dev`i' = 0 if _n>452

* now predict
predict pr_noevent`i' pr_event`i', pr
* replace 0s with 0.00001 and 1s with 0.9999
replace pr_event`i' = 0.00001 if pr_event`i' == 0
replace pr_noevent`i' = 0.99999 if pr_noevent`i' == 1
replace pr_noevent`i' = 0.00001 if pr_noevent`i' == 0
replace pr_event`i' = 0.99999 if pr_event`i' == 1

gen logit_pr_noevent`i' = logit(pr_noevent`i')
gen logit_pr`i' = logit(pr_event`i')


logistic day30 logit_pr`i' if dev`i' == 0

* convert RF to Platt risks in the original data
use "platt_bs_results_riley", replace
predict pr`i', pr
save "platt_bs_results_riley", replace

* calculate the apparent C-statistic in each bootstrap sample
logistic day30 pr`i'
lroc, nograph
matrix results[`i',1] = r(area)

}

*** C-STATISTIC INSTABILITY ***
* generate a matrix to store the C-statistic estimates in
matrix results = J(500,1,.)
use "platt_bs_results_riley", replace
* check distribution of C-stats from bootstrap models applied in original sample
qui forvalues i=1/500 {
logistic day30 pr`i'
lroc, nograph
nois _dots `i' 0
* store C-statistic in the results matrix
matrix results[`i',1] = r(area)
}
* convert matrix to dataset
svmat results, names(cstat)
* plot histogram 
hist cstat


*** PREDICTION INSTABILITY ***
* Now for each individual, record the 2.5% and 97.5% points of predictions 
* across the bootstrap models
* need to first transpose to do this
use "platt_bs_results_riley", replace
order *, sequential
egen lower = rowpctile(pr1-pr500), p(2.5)
egen upper = rowpctile(pr1-pr500), p(97.5)
* let us plot say 200 of the predictions for each individual against their original value, and include a smoothed 95% interval
* START
local plots 
forvalues rep = 1/200 {	
	local plots `plots'  (scatter pr`rep' pr_original, sort jitter(3) msize(vtiny) mcol(gray)) 
	nois _dots `rep' 0
}
twoway `plots' (lowess upper pr_original, sort lcol(black) lpattern(dash) bwidth(0.2)) ///
(lowess lower pr_original, sort lcol(black) lpattern(dash) bwidth(0.2)) ///
|| function y = x, clpat(solid) clcol(black) legend(off) ///
xtitle(estimated risk from developed model) ytitle(estimated risk from bootstrap models) ///
aspect(1) graphregion(fcolor(white))
* END


*** MEAN ABSOLUTE PREDICTION ERROR (MAPE) ***
* now work out absolute prediction 'error'  
use "platt_bs_results_riley", replace
qui forvalues i=1/500 {
	gen error_bs`i' = pr`i' - pr_original
	gen abs_error_bs`i' = abs(error_bs`i')
}
* now work out the mean (MAPE) 
* need to order the variables sequentially by name, to avoid rowmean issues
order *, sequential
egen MAPE = rowmean(abs_error_bs1-abs_error_bs500)
summ MAPE, detail
* let's plot MAPE over the individuals
twoway (scatter MAPE pr_original, sort jitter(3) msize(tiny) mcol(gray)), ytitle(MAPE) xtitle(estimated risk from developed model) aspect(1) graphregion(fcolor(white)) xlabel(0 0.2 0.4 0.6 0.8 1) ylabel(0 0.05 0.1 0.15 0.2)


*** CLASSIFICATION INSTABILITY ***
* examine the change in classifications based on a chosen risk threshold
use "platt_bs_results_riley", replace
order *, sequential
qui forvalues i=1/500 {
	gen pr`i'_change = 0
	* assuming a risk threshold of >= 0.1 is relevant for defining 'high' risk
	replace pr`i'_change = 1 if pr`i' >= 0.100 & pr_orig < 0.100
	replace pr`i'_change = 1 if pr`i' < 0.100 & pr_orig >= 0.100
} 
egen pr_change = rowmean(pr1_change - pr500_change)
* plot the probability of changing classification against original prediction
twoway (scatter pr_change pr_original, sort jitter(3) msize(tiny) mcol(gray)), ytitle( classification instability index)  xtitle(estimated risk from developed model) aspect(1) graphregion(fcolor(white)) xlabel(0 0.2 0.4 0.6 0.8 1) ylabel(0 0.2 0.4 0.6 0.8 1)


*** CALIBRATION INSTABILITY ***
* plot calibration curves of bootstrap models in the original data
* Run the following all in one go from START to END
 * START *
 	use "platt_bs_results_riley", replace
	* generate a non-parametric smoothed curve and save results
	* this is for the original model 
		running day30 pr_original , generate(Yloop_original) nograph
		  * generate an id just to make sure we can merge datasets later
		  gen id =_n
	save "results", replace
	* now do the same for the boostrap models, say for 200 for presentation ease 
	qui forvalues i = 1/200 {
		use "platt_bs_results_riley", replace
		keep day30 pr_original pr`i' 	
* iteration indicator so user can see progress
	nois _dots `i' 0
		 running day30 pr`i'  , generate(Yloop`i') nograph
		 gen id =_n
	save "results`i'", replace
	}
	* merge the results for each calibration curve
	use "results", replace
	qui forvalues i = 1/200 { 
	merge 1:1 id using results`i'
	drop _merge
	replace Yloop`i' = 1 if Yloop`i' > 1
	replace Yloop`i' = 0 if Yloop`i' < 0
	replace Yloop_original = 0 if Yloop_original < 0
	replace Yloop_original = 1 if Yloop_original > 1
	save "results", replace
	* iteration indicator
	nois _dots `i' 0
	}
* final graph pulling all from loop together into one (run from START to END)
*START
use "results", replace
local plots 
forvalues rep = 1/200 {	
	local plots `plots'  (lowess Yloop`rep' pr`rep', sort bwidth(0.02) msymbol(i) lpattern(solid) lcol(gray)) 
	nois _dots `rep' 0
}
twoway `plots' function y=x, range(0 1) lp(solid) lcolor(black)  ///
	, xtitle("estimated risk of original (dash) and bootstrap (solid) models", size(medsmall)) ytitle("observed risk in original datatset", ///
	size(medsmall)) xlabel(0(.2)1) ylabel(0(0.2)1) ///
	aspect(1) yscale(range(0 1)) xscale(range(0 1)) title("") ///
	graphregion(color(white)) legend(off)
*END
	

*** NET BENEFIT AND DECISION CURVE INSTABILITY ***
* Net benefit analysis - plot 200 decision curves for bootstrap models 
* as applied in original data - run from START to END *
 	use "platt_bs_results_riley", replace
	* original model decision curve, fit and save results
		dca day30 pr_original , saving(dca_original, replace) nograph
		 use dca_original, replace
		 gen id =_n
	save "dca_original", replace
	* repeat for bootstrap models
	qui forvalues i = 1/200 {
		use "platt_bs_results_riley", replace
		keep day30 pr_original pr`i'
 * iteration indicator
	nois _dots `i' 0
		* generate the decision curve & save values
	dca day30 pr`i' , saving(dca`i', replace) nograph
	 		use dca`i', replace
	 gen id =_n
	save "dca`i'", replace
	}
	* merge all the results into one dataset
	use "dca_original", replace
	qui forvalues i = 1/200 { 
	merge 1:1 threshold using dca`i'
	drop _merge
	save "dca_original", replace
	* iteration indicator
	nois _dots `i' 0
	}
* final graph pulling all from loop together into one
*START
use "dca_original", replace
local plots 
forvalues rep = 1/200 {	
	local plots `plots'  (lowess pr`rep' threshold, sort msymbol(i) lpattern(solid) lcol(gray)) 
	nois _dots `rep' 0
}
twoway `plots'  ///
	(lowess pr_original threshold , sort  lpattern(dash) lcol(black)) ///
  || ///
	 function y=0, range(0 1) lp(solid) lcolor(black)  ///
	, xtitle("risk threshold", size(medsmall)) ytitle("net benefit of original (dash) and bootstrap (grey) models", ///
	size(small)) xlabel(0(.2)1) ylabel(-0.025(0.025)0.05) ///
	aspect(1) yscale(range(-0.025 0.05)) xscale(range(0 1)) title("") ///
	graphregion(color(white)) legend(off)
*END
