# Supplementary material for: Stability of clinical prediction models developed using statistical or machine learning methods
Source: Biom J. 2023 Jul 19;65(8):2200302. doi: 10.1002/bimj.202200302 (PMC10952221; doi:10.1002/bimj.202200302)
Supplement: Supplementary file 2 — Supporting Information [file BIMJ-65-0-s001.zip › Stata Code for sims & figures of Section 2_2.do]

**** CHECK LEVEL 1 and 2 - instability in the mean and distribution of predicted risks from a lasso

clear all
set obs 100000
* generate y (outcome), x (true predictor) and 10 z (noise) values for each of 100000 patients 
set seed 123
gen x = rnormal(0,2)
forvalues j = 1/10 {
gen z`j' = rnormal(0,1)	
}
gen y = rbinomial(1,invlogit(x))


* LASSO - fit with x and z variables to random subset of 100 patients, and repeat 1000 times
forvalues i = 1/1000 {
qui gen sort`i' = rnormal(0,1) 
qui sort sort`i' 
qui lasso logit y x z1-z10 if _n < 101
* predicted risk for each patient based on the fitted lasso model
qui predict prob`i'_lasso, pr	
* qui gen logitpredict = logit(prob`i')
qui local gap = .
 disp `i' `gap' _continue
}

* generate mean predicted risk for each lasso model
egen mean_lasso = mean(prob1_lasso)
forvalues i = 2/1000 {
	qui summ prob`i'_lasso
	qui replace mean_lasso = r(mean) if _n == `i'
}
replace mean_lasso = . if _n >1000

* summarise the mean, SD and percentiles of the predicted risks in the 1000000 patients for each of the 1000 lasso models
summ prob1_lasso
gen sd_lasso = r(sd)
forvalues i = 2/1000 {
	qui summ prob`i'_lasso
	qui replace sd_lasso = r(sd) if _n == `i'
}
replace sd_lasso = . if _n >1000

summ mean_lasso
summ sd_lasso


centile mean_lasso, centile(2.5 97.5)
centile sd_lasso, centile(2.5 97.5)

* plot distribution of the mean risk across the 1000 models
twoway (kdensity mean_lasso)


* compare distribution of individual predicted risks for some of the models, 
* e.g. model 2 and model 7 have very different distributions
twoway (kdensity prob4_lasso) (kdensity prob7_lasso) 
 


***** LEVEL 3 - examine instaility of mean risk in subgroups 


* subgroup defined by X > 1 ******

gen subgroup = 1
replace subgroup = 0 if x <= 1
egen mean_subgroup = mean(prob1_lasso) if subgroup ==1
forvalues i = 2/1000 {
	qui summ prob`i'_lasso if subgroup ==1
	qui replace mean_subgroup = r(mean) if _n == `i'
}
replace mean_subgroup = . if _n >1000
* distribution of mean risk across the 1000 models for this subgrouo
twoway (kdensity mean_subgroup) 

* subgroup defined by < -1
gen subgroup2 = 1
replace subgroup2 = 0 if x > -1
egen mean_subgroup2 = mean(prob1_lasso) if subgroup2 ==1
forvalues i = 2/1000 {
	qui summ prob`i'_lasso if subgroup2 ==1
	qui replace mean_subgroup2 = r(mean) if _n == `i'
}
replace mean_subgroup2 = . if _n >1000
* distribution of mean risk across the 1000 models for this subgroup
twoway (kdensity mean_subgroup2) 


***** LEVEL 4 - instability in individual risk predictions ******
* choose a patient (here ID 20 as their mean risk is about 0.5) and create a column of their predicted risks from the 1000 models
drop mean_individual
egen mean_individual = mean(prob1_lasso) if _n ==20
forvalues i = 2/1000 {
	qui summ prob`i'_lasso if _n ==20
	qui replace mean_individual = r(mean) if _n == `i'
}
replace mean_individual = . if _n >1000
* plot distribution of the individual's risks 
twoway (kdensity mean_individual) 
